# Supplementary material for: A model of functional thyroid disease status over the lifetime
Source: PLoS One. 2019 Jul 18;14(7):e0219769. doi: 10.1371/journal.pone.0219769 (PMC6638952; doi:10.1371/journal.pone.0219769)
Supplement: S1 Supporting Data — (ZIP) [file pone.0219769.s002.zip]

Archive with 12 entries (12 files):
- disease_data.csv
- run_settings_1.csv
- run_settings_2.csv
- run_settings_4.csv
- run_settings_7.csv
- stanfit_total.Rdata
- stanfit_total_85.Rdata
- stanfit_total_lv.Rdata
- stanfit_total_uninform.Rdata
- Thyroid disease markov chain.r
- Thyroid_disease.stan
- stanfit_priors.Rdata
