# Supplementary material for: A model of functional thyroid disease status over the lifetime
Source: PLoS One. 2019 Jul 18;14(7):e0219769. doi: 10.1371/journal.pone.0219769 (PMC6638952; doi:10.1371/journal.pone.0219769)
Supplement: S1 Supporting Data — (ZIP) [file pone.0219769.s002.zip › disease_data.csv]

d_type	sex	c_age	num	num2	num3	num4	num5	denom
0	1	2	14	0	0	0	0	1442
0	1	3	23	0	0	0	0	1476
0	1	4	46	0	0	0	0	1393
0	1	5	62	0	0	0	0	1402
0	1	6	109	0	0	0	0	1428
0	1	7	77	0	0	0	0	940
0	2	2	75	0	0	0	0	1489
0	2	3	112	0	0	0	0	1539
0	2	4	217	0	0	0	0	1556
0	2	5	249	0	0	0	0	1378
0	2	6	361	0	0	0	0	1431
0	2	7	276	0	0	0	0	978
1	1	2	649	1	1	22	1	674
1	1	3	646	1	0	26	3	676
1	1	4	587	0	0	21	1	609
1	1	5	496	0	0	23	0	519
1	1	6	425	0	1	25	1	452
1	1	7	239	0	0	16	0	255
1	2	2	513	0	0	18	1	533
1	2	3	563	1	3	31	4	602
1	2	4	533	0	2	21	3	558
1	2	5	394	1	0	18	0	412
1	2	6	335	1	0	9	1	347
1	2	7	189	0	0	13	0	202
