# Supplementary material for: A model of functional thyroid disease status over the lifetime
Source: PLoS One. 2019 Jul 18;14(7):e0219769. doi: 10.1371/journal.pone.0219769 (PMC6638952; doi:10.1371/journal.pone.0219769)
Supplement: S1 Supporting Data — (ZIP) [file pone.0219769.s002.zip › run_settings_1.csv]

num_ranges	yr_per_range	step_per_yr	num_sex	num_states	iters	warm_up_ratio	chains	thin
7	10	4	2	7	5000	0.5	3	1
