# Supplementary material for: A model of functional thyroid disease status over the lifetime
Source: PLoS One. 2019 Jul 18;14(7):e0219769. doi: 10.1371/journal.pone.0219769 (PMC6638952; doi:10.1371/journal.pone.0219769)
Supplement: S1 Supporting Data — (ZIP) [file pone.0219769.s002.zip › run_settings_2.csv]

b_2	b_3
1.05	1.05
3.9	5.5
