# Supplementary material for: A model of functional thyroid disease status over the lifetime
Source: PLoS One. 2019 Jul 18;14(7):e0219769. doi: 10.1371/journal.pone.0219769 (PMC6638952; doi:10.1371/journal.pone.0219769)
Supplement: S1 Supporting Data — (ZIP) [file pone.0219769.s002.zip › run_settings_4.csv]

q_4	q_5
1.05	1.529315264
188.4298999	189.9102195
1.05	1.05
4.107471264	3.054273504
