# Supplementary material for: A model of functional thyroid disease status over the lifetime
Source: PLoS One. 2019 Jul 18;14(7):e0219769. doi: 10.1371/journal.pone.0219769 (PMC6638952; doi:10.1371/journal.pone.0219769)
Supplement: S1 Supporting Data — (ZIP) [file pone.0219769.s002.zip › run_settings_7.csv]

alpha_15_m	alpha_14_m	alpha_11_m	alpha_15_f	alpha_14_f	alpha_11_f
1.05	3.15	11662.46667	1.05	2.625	2496.325
1.05	4.2	5828.083333	1.05	2.463461538	445.2044872
1.05	3.473076923	2687.784615	1.05	4.187647059	406.5270588
1.05	3.2	1662.416667	1.05	7.081666667	380.7572222
1.05	6.941666667	1936.452778	1.05	8.976923077	374.5884615
1.05	6.922222222	1288.324074	1.05	8.49375	302.95625
1.05	9.739655172	1196.106897	1.05	7.195348837	263.0724806
