# Supplementary material for: A model of functional thyroid disease status over the lifetime
Source: PLoS One. 2019 Jul 18;14(7):e0219769. doi: 10.1371/journal.pone.0219769 (PMC6638952; doi:10.1371/journal.pone.0219769)
Supplement: S1 Supporting Data — (ZIP) [file pone.0219769.s002.zip › Thyroid disease markov chain.r]

## set working directory

setwd("C:/Users/mdzierlenga/Local_Documents/PFAS 3M Modeling/MCM")

## read in data from data csv file and auxillary info for controlling Stan from setting csv file

obs_data <- read.csv("disease_data.csv", header=TRUE,stringsAsFactors=FALSE)
rsettings <- read.csv("run_settings_1.csv", header=TRUE,stringsAsFactors=FALSE)
####
n_obs <- nrow(obs_data)
d_type <- obs_data$d_type
sex <- obs_data$sex
c_age <- obs_data$c_age
num <- obs_data$num
num2 <- obs_data$num2
num3 <- obs_data$num3
num4 <- obs_data$num4
num5 <- obs_data$num5
denom <- obs_data$denom

n_d_type_0 <- n_obs - sum(d_type)

num_ranges <- rsettings$num_ranges
yr_per_range <- rsettings$yr_per_range
step_per_yr <- rsettings$step_per_yr
num_sex <- rsettings$num_sex
num_states <- rsettings$num_states

iters <- rsettings$iters
warm <- rsettings$warm_up_ratio
chains <- rsettings$chains
thin <- rsettings$thin

step_per_range <- yr_per_range * step_per_yr
inv_step_per_yr = 1.0/step_per_yr
inv_step_per_range = 1.0/step_per_range

warmups <- iters * warm
N_samples <- iters*chains*(1-rsettings$warm_up_ratio)/thin

##  Put all these data-related items in a vector to input into Stan
in_data <- c("n_obs", "d_type", "sex", "c_age", "num", "num2", "num3", "num4", "num5", "denom", "n_d_type_0")
in_data <- c(in_data, "step_per_yr", "step_per_range", "num_sex", "num_states", "num_ranges", "inv_step_per_yr", "inv_step_per_range")

rsettings <- read.csv("run_settings_2.csv", header=TRUE,stringsAsFactors=FALSE)

##  parameters defining priors for annual rates
b_2_parms <- rsettings$b_2
b_3_parms <- rsettings$b_3

rsettings <- read.csv("run_settings_4.csv", header=TRUE,stringsAsFactors=FALSE)
q_4_parms <- rsettings$q_4
q_5_parms <- rsettings$q_5

in_data <-c(in_data, "b_2_parms", "b_3_parms", "q_4_parms", "q_5_parms")

rsettings <- read.csv("run_settings_7.csv", header=TRUE,stringsAsFactors=FALSE)
alpha_15_m <- rsettings$alpha_15_m
alpha_14_m <- rsettings$alpha_14_m
alpha_11_m <- rsettings$alpha_11_m
alpha_15_f <- rsettings$alpha_15_f
alpha_14_f <- rsettings$alpha_14_f
alpha_11_f <- rsettings$alpha_11_f

in_data <-c(in_data, "alpha_15_m", "alpha_14_m", "alpha_11_m", "alpha_15_f", "alpha_14_f", "alpha_11_f")

library("rstan")
library("parallel")
options(mc.cores = parallel::detectCores())
rstan_options(auto_write=TRUE)
time <- proc.time()
fit_MCM <- stan(file='Thyroid_disease.stan', data=in_data, iter=iters, chains=chains, warmup=warmups, thin=thin, control=list(max_treedepth=20,adapt_delta=0.9999))
taken <- proc.time()-time

print(taken)

options("max.print"=1000000)
options(width=120)
print(fit_MCM,digit=4)

samples_matrix <- as.matrix(fit_MCM)

stop()

save(fit_MCM, file="stanfit_total.Rdata")

print(samples_matrix[which.max(samples_matrix[,ncol(samples_matrix)]),]) # prints the MAP
