# Supplementary material for: A model of functional thyroid disease status over the lifetime
Source: PLoS One. 2019 Jul 18;14(7):e0219769. doi: 10.1371/journal.pone.0219769 (PMC6638952; doi:10.1371/journal.pone.0219769)
Supplement: S1 Supporting Data — (ZIP) [file pone.0219769.s002.zip › Thyroid_disease.stan]

data {
    
    int<lower=1>                    n_obs;
    
    vector[n_obs]                   d_type;
    int<lower=1>                    sex[n_obs];
    int<lower=1>                    c_age[n_obs];
    int<lower=0>                    num[n_obs];
    int<lower=0>                    num2[n_obs];
    int<lower=0>                    num3[n_obs];
    int<lower=0>                    num4[n_obs];
    int<lower=0>                    num5[n_obs];
    int<lower=0>                    denom[n_obs];
    
    int<lower=1>                    n_d_type_0;
    int<lower=1>                    step_per_yr;
    int<lower=1>                    step_per_range;
    int<lower=1>                    num_sex;
    int<lower=1>                    num_states;
    int<lower=1>                    num_ranges;
    
    real                            inv_step_per_yr;
    real                            inv_step_per_range;
    
 // Hyperparameter values   
    vector[2]                       b_2_parms;            //alpha and beta for Beta prior
    vector[2]                       b_3_parms;            //alpha and beta for Beta prior
    vector[4]                       q_4_parms;            //alphas for Dirichlet prior
    vector[4]                       q_5_parms;            //alphas for Dirichlet prior

	  vector[7]                       alpha_15_m;         // age-specific alphas for Dirichlet prior normal-to-hyper rates
	  vector[7]                       alpha_14_m;         // age-specific alphas for Dirichlet prior normal-to-hypo rates
	  vector[7]                       alpha_11_m;         // age-specific alphas for Dirichlet prior normal-to-normal rates
	  vector[7]                       alpha_15_f;         // age-specific alphas for Dirichlet prior normal-to-hyper rates
	  vector[7]                       alpha_14_f;         // age-specific alphas for Dirichlet prior normal-to-hypo rates
	  vector[7]                       alpha_11_f;         // age-specific alphas for Dirichlet prior normal-to-normal rates
     
    
}

  
parameters {      


    real<lower=0, upper=1>              b_2;
    real<lower=0, upper=1>              b_3;
    simplex[4]                          q_4;
    simplex[4]                          q_5;
    simplex[3]                          b_1[num_ranges, num_sex];
    
}
  
transformed parameters {
  
  vector[2]                           q_2;
  vector[2]                           q_3;
  // vector[4]                           q_4;
  // vector[4]                           q_5;
  vector[3]                           q_1[num_ranges, num_sex];
  
  
  real                                tsum;
  
 

 // convert to rates for each step within a year (e.g., quarterly, so 4 steps)         
// here are the quarterly rates for transitions from other states (except 6 and 7 which are terminal states)
      // the b_x parameters are the annual rates that are given the priors above, from state x.
      // these are all the same across age range and sex.
      
      for (i in 1:num_ranges) {
        for (j in 1:num_sex) {
          q_1[i,j,3] = pow(b_1[i,j,3],inv_step_per_yr);
            tsum = b_1[i,j,1] + b_1[i,j,2];
          q_1[i,j,1] = (1.0 - q_1[i,j,3])*b_1[i,j,1]/tsum;
          q_1[i,j,2] = (1.0 - q_1[i,j,3])*b_1[i,j,2]/tsum;
        }
      }
      
      
      q_2[1] = pow((1.0 - b_2),inv_step_per_yr);
      q_2[2] = (1.0 - q_2[1]);
      
      q_3[1] = pow((1.0 - b_3),inv_step_per_yr);
      q_3[2] = (1.0 - q_3[1]);

}
  
model {
  
  
  real                                tprob;
  real                                prob1;
  vector[5]                           prob2;
  int                                 multi_num[5];
  vector[3]                           tvect;
  
  matrix[num_states,num_states]       M[num_ranges, num_sex];
  matrix[num_states,num_states]       M_prod[num_ranges, num_sex, step_per_range];
  
           //Priors
        
  b_2 ~ beta(b_2_parms[1],b_2_parms[2]);
  b_3 ~ beta(b_3_parms[1],b_3_parms[2]);
  q_4 ~ dirichlet(q_4_parms);
  q_5 ~ dirichlet(q_5_parms);
  
    for (i in 1:num_ranges) {
      tvect[1] = alpha_15_m[i];
      tvect[2] = alpha_14_m[i];
      tvect[3] = alpha_11_m[i];
        b_1[i,1] ~ dirichlet(tvect);
      tvect[1] = alpha_15_f[i];
      tvect[2] = alpha_14_f[i];
      tvect[3] = alpha_11_f[i];  
        b_1[i,2] ~ dirichlet(tvect);
    }
  
  
  
        
        //Model
 // create matrices from step-size rates
 
      for (k in 1:num_ranges) {
        for (i in 1:num_sex) {
          for (r in 1:num_states) {
            for (c in 1:num_states){
              M[k,i,r,c] = 0.0;
            }
          }
          
          M[k,i,1,1] = q_1[k,i,3];
          M[k,i,1,4] = q_1[k,i,2];
          M[k,i,1,5] = q_1[k,i,1];
          
          M[k,i,2,2] = q_2[1];
          M[k,i,2,6] = q_2[2];
          
          M[k,i,3,3] = q_3[1];
          M[k,i,3,6] = q_3[2];
          
          M[k,i,4,2] = q_4[1];
          M[k,i,4,4] = q_4[2];
          M[k,i,4,6] = q_4[3];
          M[k,i,4,7] = q_4[4];
          
          M[k,i,5,3] = q_5[1];
          M[k,i,5,5] = q_5[2];
          M[k,i,5,6] = q_5[3];
          M[k,i,5,7] = q_5[4];
          
          M[k,i, 6,6] = 1.0;
          M[k,i, 7,7] = 1.0;
          
        }
      }
      
 // Create and save the matrix products required for defining the log-likelihoods
 
 for (i in 1:num_sex) {
   
   M_prod[1,i,1] = M[1,i];
   for (s in 2:step_per_range) {
     M_prod[1,i,s] = M_prod[1,i,(s-1)]*M[1,i];
   }
   for (k in 2:num_ranges) {
   M_prod[k,i,1] = M_prod[(k-1),i,step_per_range] * M[k,i];
   for (s in 2:step_per_range) {
     M_prod[k,i,s] = M_prod[k,i,(s-1)]*M[k,i];
   }
 }
 }

 // Loop over the observations to compute the log-likelihoods and the target 
      
      
      for (j in 1:n_obs) {
        prob1 = 0.0;
          for (s in 1:step_per_range) {
            prob1 = prob1 + M_prod[c_age[j], sex[j], s,1,6]*inv_step_per_range;
       // prob1 is the average over the age range of the obs, of prob of treated state
       // 
       // BUT then increased to account for the goiter-like thyroid cases that are counted in the num of the observation.
       // We assume that the proportion of hyper or hypo in the total is 0.95 (from Matt L.), odds ratio .95/.05 = 19.
          }
	  prob1 = prob1 * (1 + 1.0/19.0);  
         
       // prob2 is for the prevalences other than treated; "normal" in that case is initial normal state and returned-to-normal state.
       // Multinomial after adjusting out the "treated"" prevalence.
       
       tprob = 0.0;
       for (ij in 1:5) {prob2[ij]= 0.0;}
       
        for (s in 1:step_per_range) {
            prob2[1] = prob2[1] + (M_prod[c_age[j], sex[j], s,1,1] + M_prod[c_age[j], sex[j], s,1,7])*inv_step_per_range;
            
            for (ii in 2:5) {
              prob2[ii] = prob2[ii] + (M_prod[c_age[j], sex[j], s,1,ii])*inv_step_per_range;
            }
            tprob = tprob + (M_prod[c_age[j], sex[j], s,1,6])*inv_step_per_range;
        }
        for (ii in 1:5) {
              prob2[ii] = prob2[ii]/(1.0 - tprob);
            }
       
       multi_num[1] = num[j];
       multi_num[2] = num2[j];
       multi_num[3] = num3[j];
       multi_num[4] = num4[j];
       multi_num[5] = num5[j];
       
       
       target += (1.0 - d_type[j]) * binomial_lpmf(num[j] | denom[j], prob1) + (d_type[j]) *  multinomial_lpmf(multi_num | prob2) ;

      }
          
}
